# Supplementary material for: Agarose Gel: An Overview of the Dermal Filler and a Clinical Experience With 700 Patients
Source: Aesthet Surg J Open Forum. 2023 Jun 14;5:ojad051. doi: 10.1093/asjof/ojad051 (PMC10494782; doi:10.1093/asjof/ojad051)
Supplement: ojad051_Supplementary_Data [file ojad051_Supplementary_Data.zip]

Archive with 2 entries (2 files):
- nasolabial area injection technique.mp4
- zygoma injection technique.mp4
